# Supplementary material for: A parasitic fungus employs mutated eIF4A to survive on rocaglate-synthesizing Aglaia plants
Source: eLife. 2023 Feb 28;12:e81302. doi: 10.7554/eLife.81302 (PMC9977294; doi:10.7554/eLife.81302)
Supplement: Figure 2—figure supplement 2—source data 1. [file elife-81302-fig2-figsupp2-data1.zip]

Archive with 4 entries (3 files):
- Figure 2-figure supplement 2-source data 1/
- __MACOSX/._Figure 2-figure supplement 2-source data 1
- Figure 2-figure supplement 2-source data 1/Figure 2-figure supplement 2A-H-source data 1.xlsx
- __MACOSX/Figure 2-figure supplement 2-source data 1/._Figure 2-figure supplement 2A-H-source data 1.xlsx
