# Supplementary material for: A parasitic fungus employs mutated eIF4A to survive on rocaglate-synthesizing Aglaia plants
Source: eLife. 2023 Feb 28;12:e81302. doi: 10.7554/eLife.81302 (PMC9977294; doi:10.7554/eLife.81302)
Supplement: Figure 3—figure supplement 1—source data 1. [file elife-81302-fig3-figsupp1-data1.zip]

Archive with 34 entries (33 files):
- Figure 3-figure supplement 1-source data 1/
- __MACOSX/._Figure 3-figure supplement 1-source data 1
- Figure 3-figure supplement 1-source data 1/Figure 3-figure supplement 1C_His153Gly.pdf
- __MACOSX/Figure 3-figure supplement 1-source data 1/._Figure 3-figure supplement 1C_His153Gly.pdf
- Figure 3-figure supplement 1-source data 1/Figure 3-figure supplement 1B-source data 2.jpeg
- __MACOSX/Figure 3-figure supplement 1-source data 1/._Figure 3-figure supplement 1B-source data 2.jpeg
- Figure 3-figure supplement 1-source data 1/Figure 3-figure supplement 1C-source data 4.JPG
- __MACOSX/Figure 3-figure supplement 1-source data 1/._Figure 3-figure supplement 1C-source data 4.JPG
- Figure 3-figure supplement 1-source data 1/Figure 3-figure supplement 1C-source data 5.JPG
- __MACOSX/Figure 3-figure supplement 1-source data 1/._Figure 3-figure supplement 1C-source data 5.JPG
- Figure 3-figure supplement 1-source data 1/Figure 3-figure supplement 1C-source data 1.JPG
- __MACOSX/Figure 3-figure supplement 1-source data 1/._Figure 3-figure supplement 1C-source data 1.JPG
- Figure 3-figure supplement 1-source data 1/Figure 3-figure supplement 1C-source data 2.JPG
- __MACOSX/Figure 3-figure supplement 1-source data 1/._Figure 3-figure supplement 1C-source data 2.JPG
- Figure 3-figure supplement 1-source data 1/Figure 3-figure supplement 1B-source data 3.jpeg
- __MACOSX/Figure 3-figure supplement 1-source data 1/._Figure 3-figure supplement 1B-source data 3.jpeg
- Figure 3-figure supplement 1-source data 1/Figure 3-figure supplement 1C-source data 3.JPG
- __MACOSX/Figure 3-figure supplement 1-source data 1/._Figure 3-figure supplement 1C-source data 3.JPG
- Figure 3-figure supplement 1-source data 1/Figure 3-figure supplement 1B.pdf
- __MACOSX/Figure 3-figure supplement 1-source data 1/._Figure 3-figure supplement 1B.pdf
- Figure 3-figure supplement 1-source data 1/Figure 3-figure supplement 1B.ai
- __MACOSX/Figure 3-figure supplement 1-source data 1/._Figure 3-figure supplement 1B.ai
- Figure 3-figure supplement 1-source data 1/Figure 3-figure supplement 1C_WT.ai
- __MACOSX/Figure 3-figure supplement 1-source data 1/._Figure 3-figure supplement 1C_WT.ai
- Figure 3-figure supplement 1-source data 1/Figure 3-figure supplement 1B-source data 1.jpeg
- __MACOSX/Figure 3-figure supplement 1-source data 1/._Figure 3-figure supplement 1B-source data 1.jpeg
- Figure 3-figure supplement 1-source data 1/Figure 3-figure supplement 1C_naive.pdf
- __MACOSX/Figure 3-figure supplement 1-source data 1/._Figure 3-figure supplement 1C_naive.pdf
- Figure 3-figure supplement 1-source data 1/Figure 3-figure supplement 1C_naive.ai
- __MACOSX/Figure 3-figure supplement 1-source data 1/._Figure 3-figure supplement 1C_naive.ai
- Figure 3-figure supplement 1-source data 1/Figure 3-figure supplement 1C_His153Gly.ai
- __MACOSX/Figure 3-figure supplement 1-source data 1/._Figure 3-figure supplement 1C_His153Gly.ai
- Figure 3-figure supplement 1-source data 1/Figure 3-figure supplement 1C_WT.pdf
- __MACOSX/Figure 3-figure supplement 1-source data 1/._Figure 3-figure supplement 1C_WT.pdf
