# Supplementary material for: A parasitic fungus employs mutated eIF4A to survive on rocaglate-synthesizing Aglaia plants
Source: eLife. 2023 Feb 28;12:e81302. doi: 10.7554/eLife.81302 (PMC9977294; doi:10.7554/eLife.81302)
Supplement: Figure 3—figure supplement 1—source data 2. [file elife-81302-fig3-figsupp1-data2.zip › Figure 3-figure supplement 1-source data 2/Figure 3-figure supplement 1D-source data 1.xlsx]

## Sheet: Sheet1
Replicate	Naïve	eIF4AWT#1	eIF4AWT#2	eIF4AH153G#1	eIF4AH153G#2
1	19.76	20.1	19.74	19.54	18.7
2	18.72	19.44	18.81	19.63	19.88
3	19.51	18.42	19.25	20.44	19.3
4	20.01	19.53	19.58	20.26	19.79
5	20.01	20.31	18.95	19.38	19.49
