# Supplementary material for: A parasitic fungus employs mutated eIF4A to survive on rocaglate-synthesizing Aglaia plants
Source: eLife. 2023 Feb 28;12:e81302. doi: 10.7554/eLife.81302 (PMC9977294; doi:10.7554/eLife.81302)
Supplement: Figure 3—figure supplement 1—source data 3. [file elife-81302-fig3-figsupp1-data3.zip]

Archive with 4 entries (3 files):
- Figure 3-figure supplement 1-source data 3/
- __MACOSX/._Figure 3-figure supplement 1-source data 3
- Figure 3-figure supplement 1-source data 3/Figure 3-figure supplement 1E-G-source data 1.xlsx
- __MACOSX/Figure 3-figure supplement 1-source data 3/._Figure 3-figure supplement 1E-G-source data 1.xlsx
