# Supplementary material for: A parasitic fungus employs mutated eIF4A to survive on rocaglate-synthesizing Aglaia plants
Source: eLife. 2023 Feb 28;12:e81302. doi: 10.7554/eLife.81302 (PMC9977294; doi:10.7554/eLife.81302)
Supplement: Figure 4—source data 1. [file elife-81302-fig4-data1.zip › Figure 4-source data 1/Figure 4B-source data 1.xlsx]

## Sheet: Sheet1
Replicate	eIF4AWT; aglafoline −	eIF4AWT; aglafoline +	eIF4AH153G; aglafoline −	eIF4AH153G; aglafoline +
1	0.685761	0.455572	4.35296	0.366837
2	2.11972	0.0383147	1.07895	1.00016
3	1.99142	0.0103759	0.827796	0.721965
4	0.104488	0.0934679	1.00615	0.815138
5	1.36524	0.578113	1.92182	0.790938
6	1.14275	0.1819	3.24487	1.15837
7	0.310495	0.0901923	0.340959	0.283309
8	0.28012	0.0124114	0.501448	0.480675
